# Supplementary material for: Danon Disease-Associated LAMP-2 Deficiency Drives Metabolic Signature Indicative of Mitochondrial Aging and Fibrosis in Cardiac Tissue and hiPSC-Derived Cardiomyocytes
Source: J Clin Med. 2020 Jul 31;9(8):2457. doi: 10.3390/jcm9082457 (PMC7465084; doi:10.3390/jcm9082457)
Supplement: Supplementary file 1 [file jcm-09-02457-s001.zip]

Archive with 5 entries (4 files):
- Supplementary Material Del Favero MDPI_JCM/
- Supplementary Material Del Favero MDPI_JCM/Supplementary Material 1_Metabolome Analysis CELLS.pdf
- Supplementary Material Del Favero MDPI_JCM/Supplementary Material 2_Metabolome Analysis MEDIUM.pdf
- Supplementary Material Del Favero MDPI_JCM/Supplementary Material 3_Transcriptome Analysis TISSUE.pdf
- Supplementary Material Del Favero MDPI_JCM/Supplementary Material 4_Transcriptome Analysis CELLS.pdf
